# Supplementary material for: Combining Hypermethylated RASSF1A Detection Using ddPCR with miR-371a-3p Testing: An Improved Panel of Liquid Biopsy Biomarkers for Testicular Germ Cell Tumor Patients
Source: Cancers (Basel). 2021 Oct 18;13(20):5228. doi: 10.3390/cancers13205228 (PMC8534014; doi:10.3390/cancers13205228)
Supplement: Supplementary file 1 [file cancers-13-05228-s001.zip]

Archive with 2 entries (2 files):
- cancers-1363090-Supplementary File 1-final.xlsx
- cancers-1363090-supplementary-final.pdf
