# Supplementary material for: Combining Hypermethylated RASSF1A Detection Using ddPCR with miR-371a-3p Testing: An Improved Panel of Liquid Biopsy Biomarkers for Testicular Germ Cell Tumor Patients
Source: Cancers (Basel). 2021 Oct 18;13(20):5228. doi: 10.3390/cancers13205228 (PMC8534014; doi:10.3390/cancers13205228)
Supplement: Supplementary file 1 [file cancers-13-05228-s001.zip › cancers-1363090-Supplementary File 1-final.xlsx]

## Sheet: Folha1
DeltaCt miR-371a-3p
Controls	TGCTs
19.686	18.3591
19.631	17.3142
20.737	15.277
22.169	12.2812
19.448	15.2473
18.598	14.7128
19.013	9.55531
19.548	6.43513
18.053	17.6059
17.092	14.6176
18.805	18.2971
19.982	9.77073
18.406	8.95827
20.997	12.5967
18.873	11.2309
18.171	13.3377
18.212	11.1813
21.525	9.89514
19.472	14.6779
17.756	8.66428
19.491	6.57891
	11.3313
	4.84633
	14.2002
	3.96117
	6.63084
	11.3328
	10.4732
	7.63923
	9.71829
	11.2471
	10.5278
	12.1634
	13.0393
	10.7041
	13.5441
	14.8126
	10.778
	19.963
	11.924
	11.131
	11.03
	7.162
	9.257
	8.623
	8.322
	6.96127
	9.50935
	13.1297
	18.006
	12.198
	11.27
	16.624
	5.038
	11.179
	10.604
	10.127
	9.058
	21.706
	5.42
	8.218
	6.033
	8.378
	9.791
	13.844
	8.377
	19.669
	10.271
	7.06
	12.588
	4.722
	8.109
	16.227
	0.868999
	12.889
	10.098
	6.123
	12.828
	15.682
	4.552
	19.812
	12.688
	7.771
	4.514
	12.857
	5.108
	10.689
	7.468
	6.985
	11.847
	17.227
	23.011
	20.015
	9.879
	20.904
	4.259
	13.372
	6.906
